# Supplementary material for: Thromboelastometry-Guided Individualized Fibrinolytic Treatment for COVID-19-Associated Severe Coagulopathy Complicated by Portal Vein Thrombosis: A Case Report
Source: Biomedicines. 2023 Sep 5;11(9):2463. doi: 10.3390/biomedicines11092463 (PMC10525483; doi:10.3390/biomedicines11092463)
Supplement: Supplementary file 1 [file biomedicines-11-02463-s001.zip]

Archive with 1 entries (1 files):
- biomedicines-2525786-supplementary.pdf
